# Supplementary material for: Mechanism of Antioxidant Activity of Betanin, Betanidin and Respective C15-Epimers via Shape Theory, Molecular Dynamics, Density Functional Theory and Infrared Spectroscopy
Source: Molecules. 2022 Mar 21;27(6):2003. doi: 10.3390/molecules27062003 (PMC8954076; doi:10.3390/molecules27062003)
Supplement: Supplementary file 1 [file molecules-27-02003-s001.zip]

Archive with 2 entries (2 files):
- Antioxidant_Activities_Calculations.xlsx
- Supplementary material.pdf
