# Supplementary material for: Mechanism of Antioxidant Activity of Betanin, Betanidin and Respective C15-Epimers via Shape Theory, Molecular Dynamics, Density Functional Theory and Infrared Spectroscopy
Source: Molecules. 2022 Mar 21;27(6):2003. doi: 10.3390/molecules27062003 (PMC8954076; doi:10.3390/molecules27062003)
Supplement: Supplementary file 1 [file molecules-27-02003-s001.zip › Antioxidant_Activities_Calculations.xlsx]

## Sheet: Betanin
		B3LYP/6-31+G(d,p)								kcal/mol
	Charge, multiplicity	File	E0	ZPE	TCE	TCH	E0 + ZPE	E0+TCE	E0+TCH (Entalpia)	BDE	PA	ETE	IP	PDE
ArOH+	1.1	Bn	-2018.22	0.516615	0.553248	0.554192	-2017.71	-2017.67	-2017.67				74.1011
ArOH+. (radical)	1.2	BnC2	-2017.57	0.504065	0.540338	0.541282	-2017.07	-2017.03	-2017.03	84.8287		69.8616	129.712	10.7277
		BnC15	-2017.58	0.504055	0.540263	0.541207	-2017.07	-2017.03	-2017.03	84.1115		69.9099		10.0104
		BnC17	-2017.58	0.504398	0.540655	0.541599	-2017.08	-2017.04	-2017.04	79.6329		68.0575		5.53187
		BnN16	-2017.58	0.503215	0.539655	0.540599	-2017.07	-2017.04	-2017.03	83.6716		60.3599		9.57052
		BnC6	-2017.59	0.504172	0.54042	0.541364	-2017.08	-2017.05	-2017.05	75.4023		49.1845		1.30119
ArOH (anion)	0.1	BnAC2	-2017.77	0.503516	0.539934	0.540878	-2017.27	-2017.23	-2017.23		14.9671
		BnAC15	-2017.77	0.503474	0.53984	0.540784	-2017.27	-2017.23	-2017.23		14.2015
		BnAC17	-2017.78	0.503576	0.540043	0.540987	-2017.28	-2017.24	-2017.24		11.5754
		BnAN16	-2017.76	0.502665	0.539363	0.540307	-2017.26	-2017.22	-2017.22		23.3117
		BnAC6	-2017.76	0.502994	0.539397	0.540341	-2017.25	-2017.22	-2017.21		26.2177
ArOH2+. (catrad)	(+2,2)	Bnrc	-2018.02	0.517547	0.553938	0.554882	-2017.5	-2017.46	-2017.46
						water (SI J Mol Model 2016 22:66)
						kcal/mol	Hartrees
						-314.646	-0.50142
						-259.035	-0.412798
						-55.6109	-0.0886215
		B3LYP/6-31+G(d,p)								en kcal/mol					Molecula Parent		hartrees
	carga, multi		E0	ZPE	TCE	TCH	E0 + ZPE	E0+TCE	E0+TCH (Entalpia)	BDE	PA	ETE	IP	PDE	EHOMO (eV)	-5.94465	-0.21846
ArOH+	1.1	Bn	-2018.22	0.516615	0.553248	0.554192	-2017.71	-2017.67	-2017.67				74.1011		ELUMO (eV)	-3.5454	-0.13029
ArOH+. (radical)	1.2	BnC2	-2017.57	0.504065	0.540338	0.541282	-2017.07	-2017.03	-2017.03	84.8287		69.8616	129.712	10.7277	Egap	2.39925
		BnC15	-2017.58	0.504055	0.540263	0.541207	-2017.07	-2017.03	-2017.03	84.1115		69.9099		10.0104	I	5.94465
		BnC17	-2017.58	0.504398	0.540655	0.541599	-2017.08	-2017.04	-2017.04	79.6329		68.0575		5.53187	A	3.5454
		BnN16	-2017.58	0.503215	0.539655	0.540599	-2017.07	-2017.04	-2017.03	83.6716		60.3599		9.57052	n	1.19962
		BnC6	-2017.59	0.504172	0.54042	0.541364	-2017.08	-2017.05	-2017.05	75.4023		49.1845		1.30119	u	-4.74502
ArOH (anion)	0.1	BnAC2	-2017.77	0.503516	0.539934	0.540878	-2017.27	-2017.23	-2017.23		14.9671				w	9.3843
		BnAC15	-2017.77	0.503474	0.53984	0.540784	-2017.27	-2017.23	-2017.23		14.2015				s	0.416797
		BnAC17	-2017.78	0.503576	0.540043	0.540987	-2017.28	-2017.24	-2017.24		11.5754
		BnAN16	-2017.76	0.502665	0.539363	0.540307	-2017.26	-2017.22	-2017.22		23.3117
		BnAC6	-2017.76	0.502994	0.539397	0.540341	-2017.25	-2017.22	-2017.21		26.2177
ArOH2+. (catrad)	(+2,2)	Bnrc	-2018.02	0.517547	0.553938	0.554882	-2017.5	-2017.46	-2017.46
									-2017.24
										-9.42646	1
										-8.70921	3
			en Vacio			en agua (SI J Mol Model 2016 22:66)				-4.23067	2
			kJ/mol	Hartrees	kcal/mol	kcal/mol	Hartrees			-8.26933	4
		H	-1312.75	-0.5	-313.755	-314.646	-0.50142	neutro		0
		H+	6.197	0.00236031	1.48112	-259.035	-0.412798	radical
		e-	3.145	0.00119787	0.751673	-55.6109	-0.0886215	anion
		H*	-1312.48	-0.499897	-313.69			cation
					H+	-1083.8	-259.035	neutro	-0.412798
					e-	-232.676	-55.6109	radical	-0.0886215
					H*	-1316.48	-314.646	anion	-0.50142
								cation
						-24.4
						pk
Betanidin_agua			-2017.78	0
Betanidin_aguaa1H		C2	-2017.34	0		#REF!
Betanidin_aguaa2H		C15	-2017.34	0		#REF!
Betanidin_aguaa3H		C17	-2017.35	0		#REF!
Betanidin_aguaaNH		N16	-2017.34	0		#REF!
Betanidin_aguaa4H		C6	-2017.32	0		#REF!
			627.51
		G*aqH+	-270.297
		RT	0.59218

## Sheet: Isobetanin
		B3LYP/6-31+G(d,p)								en kcal/mol
	Charge, multiplicity	File	E0	ZPE	TCE	TCH	E0 + ZPE	E0+TCE	E0+TCH (Entalpia)	BDE	PA	ETE	IP	PDE
ArOH+	1.1	IsoBn	-2018.22	0.517064	0.553589	0.554533	-2017.71	-2017.67	-2017.67				74.2253
ArOH+. (radical)	1.2	IsoBnC2	-2017.57	0.504551	0.540689	0.541633	-2017.07	-2017.03	-2017.03	84.9894		70.0361	129.836	10.764
		IsoBnC15	-2017.57	0.504196	0.540458	0.541402	-2017.07	-2017.03	-2017.03	84.616		69.3922		10.3907
		IsoBnC17	-2017.58	0.504579	0.540735	0.541679	-2017.08	-2017.04	-2017.04	79.5796		68.1611		5.35428
		IsoBnN16	-2017.57	0.503204	0.539641	0.540585	-2017.07	-2017.03	-2017.03	83.9797		60.2425		9.75438
		IsoBnC6	-2017.59	0.504441	0.540678	0.541622	-2017.08	-2017.05	-2017.05	75.4305		49.1927		1.20519
ArOH (anion)	0.1	IsoBnAC2	-2017.77	0.503873	0.540237	0.541181	-2017.27	-2017.23	-2017.23		14.9533
		IsoBnAC15	-2017.77	0.503875	0.540206	0.54115	-2017.27	-2017.23	-2017.23		15.2238
		IsoBnAC17	-2017.78	0.503872	0.540207	0.541151	-2017.27	-2017.24	-2017.24		11.4185
		IsoBnAN16	-2017.76	0.502863	0.539394	0.540338	-2017.26	-2017.22	-2017.22		23.7372
		IsoBnAC6	-2017.75	0.503661	0.539833	0.540778	-2017.25	-2017.21	-2017.21		26.2378
ArOH2+. (catrad)	(+2,2)	IsoBnrc	-2018.02	0.517872	0.554194	0.555138	-2017.5	-2017.46	-2017.46
						water (SI J Mol Model 2016 22:66)
						kcal/mol	Hartrees
						-314.646	-0.50142
						-259.035	-0.412798
						-55.6109	-0.0886215
		B3LYP/6-31+G(d,p)								en kcal/mol					Molecula Parent		hartrees
	carga, multi		E0	ZPE	TCE	TCH	E0 + ZPE	E0+TCE	E0+TCH (Entalpia)	BDE	PA	ETE	IP	PDE	EHOMO (eV)	-5.95744	-0.21893
ArOH+	1.1	IsoBn	-2018.22	0.517064	0.553589	0.554533	-2017.71	-2017.67	-2017.67				74.2253		ELUMO (eV)	-3.54404	-0.13024
ArOH+. (radical)	1.2	IsoBnC2	-2017.57	0.504551	0.540689	0.541633	-2017.07	-2017.03	-2017.03	84.9894		70.0361	129.836	10.764	Egap	2.4134
		IsoBnC15	-2017.57	0.504196	0.540458	0.541402	-2017.07	-2017.03	-2017.03	84.616		69.3922		10.3907	I	5.95744
		IsoBnC17	-2017.58	0.504579	0.540735	0.541679	-2017.08	-2017.04	-2017.04	79.5796		68.1611		5.35428	A	3.54404
		IsoBnN16	-2017.57	0.503204	0.539641	0.540585	-2017.07	-2017.03	-2017.03	83.9797		60.2425		9.75438	n	1.2067
		IsoBnC6	-2017.59	0.504441	0.540678	0.541622	-2017.08	-2017.05	-2017.05	75.4305		49.1927		1.20519	u	-4.75074
ArOH (anion)	0.1	IsoBnAC2	-2017.77	0.503873	0.540237	0.541181	-2017.27	-2017.23	-2017.23		14.9533				w	9.35176
		IsoBnAC15	-2017.77	0.503875	0.540206	0.54115	-2017.27	-2017.23	-2017.23		15.2238				s	0.414354
		IsoBnAC17	-2017.78	0.503872	0.540207	0.541151	-2017.27	-2017.24	-2017.24		11.4185
		IsoBnAN16	-2017.76	0.502863	0.539394	0.540338	-2017.26	-2017.22	-2017.22		23.7372
		IsoBnAC6	-2017.75	0.503661	0.539833	0.540778	-2017.25	-2017.21	-2017.21		26.2378
ArOH2+. (catrad)	(+2,2)	IsoBnrc	-2018.02	0.517872	0.554194	0.555138	-2017.5	-2017.46	-2017.46
									-2017.22
									-2017.03
			en Vacio			en agua (SI J Mol Model 2016 22:66)
			kJ/mol	Hartrees	kcal/mol	kcal/mol	Hartrees
		H	-1312.75	-0.5	-313.755	-314.646	-0.50142	neutro
		H+	6.197	0.00236031	1.48112	-259.035	-0.412798	radical
		e-	3.145	0.00119787	0.751673	-55.6109	-0.0886215	anion
		H*	-1312.48	-0.499897	-313.69			cation
				H+	-1083.8	-259.035
				e-	-232.676	-55.6109
				H*	-1316.48	-314.646

## Sheet: Betanidin
		B3LYP/6-31+G(d,p)								en kcal/mol
	Charge, multiplicity	File	E0	ZPE	TCE	TCH	E0 + ZPE	E0+TCE	E0+TCH (Entalpia)	BDE	PA	ETE	IP	PDE
ArOH+	1.1	Bd	-1407.43	0.343572	0.368996	0.36994	-1407.09	-1407.06	-1407.06				75.0041
ArOH+. (radical)	1.2	BdC2	-1406.78	0.331116	0.356118	0.357062	-1406.45	-1406.42	-1406.42	85.2673		70.3887	130.615	10.2633
		BdC15	-1406.78	0.331349	0.3562	0.357144	-1406.45	-1406.42	-1406.42	84.7622		70.6021		5.1836
		BdC17	-1406.79	0.331676	0.356567	0.357511	-1406.46	-1406.43	-1406.43	80.1877		68.6235		9.75815
		BdN16	-1406.78	0.330037	0.355303	0.356247	-1406.45	-1406.43	-1406.43	83.8322		60.5851		8.82818
		BdC6	-1406.8	0.331413	0.356406	0.357351	-1406.47	-1406.44	-1406.44	73.3434		50.4496		-1.66065
		BdC5	-1406.8	0.331276	0.356268	0.357212	-1406.46	-1406.44	-1406.44	75.4468		49.6062		0.442761
ArOH (anion)	0.1	BdAC2	-1406.98	0.330319	0.355611	0.356555	-1406.65	-1406.62	-1406.62		14.8786
		BdAC15	-1406.98	0.33033	0.355494	0.356438	-1406.65	-1406.63	-1406.62		14.1601
		BdAC17	-1406.99	0.330577	0.355765	0.356709	-1406.66	-1406.63	-1406.63		11.5641
		BdAN16	-1406.97	0.329331	0.354852	0.355796	-1406.64	-1406.61	-1406.61		23.2471
		BdAC6	-1406.97	0.329995	0.355177	0.356121	-1406.64	-1406.61	-1406.61		22.8938
		BdAC5	-1406.96	0.330056	0.355176	0.35612	-1406.63	-1406.61	-1406.61		25.8406
ArOH2+. (catrad)	(+2,2)	Bdrc	-1407.22	0.344945	0.369967	0.370911	-1406.88	-1406.85	-1406.85
						Water (SI J Mol Model 2016 22:66)
						kcal/mol	Hartrees
						-314.646	-0.50142
						-259.035	-0.412798
						-55.6109	-0.0886215
										en kcal/mol					Molecula Parent		hartrees
									E0+TCH (Entalpia)	BDE	PA	ETE	IP	PDE	EHOMO (eV)	-5.95227	-0.21874
									0				0		ELUMO (eV)	-3.54404	-0.13024
									0	882630		-55.6109	0	882555	Egap	2.40823
									0	882630		-55.6109		882555	I	5.95227
									0	882630		-55.6109		882555	A	3.54404
									0	882630		-55.6109		882555	n	1.20411
									0	882630		-55.6109		882555	u	-4.74815
									0	882630		-55.6109		882555	w	9.36164
									0		882685				s	0.415243
									0		882685
									0		882685
									0		882685
									0		882685
									0		882685
									0
										en vacio
										BDE	PA	ETE	IP	PDE
									-1201.82	389.056	312.374	76.6817	188.755	200.301
									-1201.2
									-1201.33
									-1201.52
										-0.5	entalpia del H en hartrees y en vacio
									H+	-1083.8	-259.035
									e-	-232.676	-55.6109
									H*	-1316.48	-314.646

## Sheet: Isobetanidin
		B3LYP/6-31+G(d,p)								en kcal/mol
	Charge, multiplicity	File	E0	ZPE	TCE	TCH	E0 + ZPE	E0+TCE	E0+TCH (Entalpia)	BDE	PA	ETE	IP	PDE
ArOH+	1.1	IsoBd	-1407.43	0.343062	0.368687	0.369631	-1407.09	-1407.06	-1407.06				74.8158
ArOH+. (radical)	1.2	IsobdC2	-1406.78	0.330568	0.355693	0.356637	-1406.45	-1406.42	-1406.42	85.0854		70.7734	130.427	10.2696
		IsobdC15	-1406.78	0.330578	0.355685	0.356629	-1406.45	-1406.43	-1406.42	83.8561		70.9623		9.04028
		IsobdC17	-1406.79	0.330912	0.356023	0.356967	-1406.46	-1406.43	-1406.43	80.0308		69.209		5.21497
		IsobdN16	-1406.78	0.329813	0.355133	0.356078	-1406.45	-1406.43	-1406.43	81.7119		60.8939		6.89607
		IsobdC6	-1406.79	0.330769	0.355951	0.356895	-1406.46	-1406.44	-1406.44	77.468		50.7257		2.65222
		IsobdC5	-1406.8	0.331057	0.356103	0.357047	-1406.47	-1406.45	-1406.45	70.5629		53.0098		-4.2529
ArOH (anion)	0.1	IsoBdAC2	-1406.98	0.330008	0.355372	0.356316	-1406.65	-1406.63	-1406.62		14.312
		IsoBdAC15	-1406.98	0.329986	0.355295	0.356239	-1406.65	-1406.63	-1406.63		12.8938
		IsoBdAC17	-1406.99	0.330081	0.355478	0.356422	-1406.66	-1406.63	-1406.63		10.8218
		IsoBdAN16	-1406.97	0.329097	0.354747	0.355692	-1406.64	-1406.61	-1406.61		20.818
		IsoBdAC6	-1406.96	0.32955	0.354872	0.355816	-1406.63	-1406.61	-1406.6		26.7423
		IsoBdAC5	-1406.98	0.329837	0.354941	0.355885	-1406.65	-1406.62	-1406.62		17.5531
ArOH2+. (catrad)	(+2,2)	IsoBdrc	-1407.22	0.344128	0.369368	0.370312	-1406.88	-1406.85	-1406.85
						Water (SI J Mol Model 2016 22:66)
						kcal/mol	Hartrees
						-314.646	-0.50142
						-259.035	-0.412798
						-55.6109	-0.0886215
